# Supplementary material for: AmBisome® Formulations for Pediatrics: Stability, Cytotoxicity, and Cost-Effectiveness Studies
Source: Pharmaceutics. 2024 Mar 27;16(4):466. doi: 10.3390/pharmaceutics16040466 (PMC11054559; doi:10.3390/pharmaceutics16040466)
Supplement: Supplementary file 1 [file pharmaceutics-16-00466-s001.zip]

Archive with 1 entries (1 files):
- pharmaceutics-2909567-supplementary.pdf
